# Supplementary material for: One-Pot Facile Synthesis of Noble Metal Nanoparticles Supported on rGO with Enhanced Catalytic Performance for 4-Nitrophenol Reduction
Source: Molecules. 2021 Nov 30;26(23):7261. doi: 10.3390/molecules26237261 (PMC8659260; doi:10.3390/molecules26237261)
Supplement: Supplementary file 1 [file molecules-26-07261-s001.zip]

Archive with 1 entries (1 files):
- molecules-1471700-supplementary.pdf
